# Supplementary material for: Bis(3-amino­pyrazine-2-carboxyl­ato-κ2 N 1,O)diaqua­manganese(II)
Source: Acta Crystallogr Sect E Struct Rep Online. 2010 Sep 8;66(Pt 10):m1228. doi: 10.1107/S1600536810034835 (PMC2983285; doi:10.1107/S1600536810034835)
Supplement: Supplementary file 1 [file e-66-m1228-sup1.cif]

##############################################################################
###                                                                        ###
###        Electronic paper (Acta Crystallographica Section E)             ###
###                                                                        ###
##############################################################################
#                                                                            #
# This CIF contains the data in a paper accepted for publication in Acta     #
# Crystallographica Section E. It conforms to the requirements of Notes      #
# for Authors for Section E, and has been peer reviewed under the auspices   #
# of the IUCr Commission on Journals.                                        #
#                                                                            #
# Full details of the Crystallographic Information File format               #
# are given in the paper "The Crystallographic Information File (CIF):       #
# a New Standard Archive File for Crystallography" by S. R. Hall, F. H.      #
# Allen and I. D. Brown [Acta Cryst. (1991), A47, 655-685].                  #
#                                                                            #
# The current version of the core CIF dictionary is obtainable from          #
# ftp://ftp.iucr.org/pub/cif_core.dic. The current version number is 2.4.    #
#                                                                            #
# Software is freely available for graphical display of the structure(s) in  #
# this CIF.  For information consult the CIF home page http://www.iucr.org/  #
# cif/home.html                                                              #
#                                                                            #
# This file may be used for bona fide research purposes within the           #
# scientific community so long as proper attribution is given to the journal # 
# article from which it was obtained.                                        #
#                                                                            #
##############################################################################
                                             
data_I
_audit_creation_method     SHELXL-97
_chemical_name_systematic
;
Bis(3-aminopyrazine-2-carboxylato-\k^2^<i>N</i>^1^,<i>O</i>)diaquamanganese(II)
;
_chemical_name_common     ?
_chemical_formula_moiety     ?
_chemical_formula_sum     'C10 H12 Mn N6 O6'
_chemical_formula_iupac     '[Mn (C5 H4 N3 O2)2 (H2 O)2]'
_chemical_formula_weight     367.20
_chemical_melting_point     ?
_symmetry_cell_setting     monoclinic
_symmetry_space_group_name_H-M     'C 2/c'
loop_
    _symmetry_equiv_pos_as_xyz
    'x, y, z'
    '-x, y, -z+1/2'
    'x+1/2, y+1/2, z'
    '-x+1/2, y+1/2, -z+1/2'
    '-x, -y, -z'
    'x, -y, z-1/2'
    '-x+1/2, -y+1/2, -z'
    'x+1/2, -y+1/2, z-1/2'
_cell_length_a     7.9257(11)
_cell_length_b     12.6994(18)
_cell_length_c     13.663(2)
_cell_angle_alpha     90.00
_cell_angle_beta     91.903(2)
_cell_angle_gamma     90.00
_cell_volume     1374.4(3)
_cell_formula_units_Z     4
_cell_measurement_reflns_used     117
_cell_measurement_theta_min     2.5
_cell_measurement_theta_max     18.9
_cell_measurement_temperature     296(2)
_exptl_crystal_description     Block
_exptl_crystal_colour     Pink
_exptl_crystal_size_max     0.12
_exptl_crystal_size_mid     0.10
_exptl_crystal_size_min     0.08
_exptl_crystal_density_diffrn     1.775
_exptl_crystal_density_meas     ?
_exptl_crystal_density_method     'not measured'
_exptl_crystal_F_000     748
_exptl_absorpt_coefficient_mu     1.006
_exptl_absorpt_correction_type     multi-scan
_exptl_absorpt_process_details     '(SADABS; Sheldrick, 1996)'
_exptl_absorpt_correction_T_min     0.8889
_exptl_absorpt_correction_T_max     0.9239
_exptl_special_details
;
;
_diffrn_ambient_temperature     296(2)
_diffrn_radiation_type     MoK\a
_diffrn_radiation_wavelength     0.71073
_diffrn_radiation_source     'fine-focus sealed tube'
_diffrn_radiation_monochromator     graphite
_diffrn_measurement_device_type     'Bruker SMART APEX'
_diffrn_measurement_method     '\f and \w scans'
_diffrn_detector_area_resol_mean     ?
_diffrn_reflns_number     3373
_diffrn_reflns_av_R_equivalents     0.0209
_diffrn_reflns_av_sigmaI/netI     0.0250
_diffrn_reflns_theta_min     2.98
_diffrn_reflns_theta_max     25.05
_diffrn_reflns_theta_full     25.05
_diffrn_measured_fraction_theta_max     0.999
_diffrn_measured_fraction_theta_full     0.999
_diffrn_reflns_limit_h_min     -7
_diffrn_reflns_limit_h_max     9
_diffrn_reflns_limit_k_min     -15
_diffrn_reflns_limit_k_max     15
_diffrn_reflns_limit_l_min     -16
_diffrn_reflns_limit_l_max     12
_diffrn_standards_number     ?
_diffrn_standards_interval_count     ?
_diffrn_standards_interval_time     ?
_diffrn_standards_decay_%     0
_refine_special_details
;
Refinement of <i>F</i>^2^ against ALL reflections. The weighted <i>R</i>-factor
<i>wR</i> and goodness of fit <i>S</i> are based on <i>F</i>^2^, conventional
<i>R</i>-factors <i>R</i> are based on <i>F</i>, with <i>F</i> set to zero for
negative <i>F</i>^2^. The threshold expression of <i>F</i>^2^ >
\s(<i>F</i>^2^) is used only for calculating <i>R</i>-factors(gt) <i>etc</i>.
and is not relevant to the choice of reflections for refinement.
<i>R</i>-factors based on <i>F</i>^2^ are statistically about twice as large
as those based on <i>F</i>, and <i>R</i>- factors based on ALL data will be
even larger.
;
_reflns_number_total     1221
_reflns_number_gt     1114
_reflns_threshold_expression     I>2\s(I)
_refine_ls_structure_factor_coef     Fsqd
_refine_ls_matrix_type     full
_refine_ls_R_factor_all     0.0344
_refine_ls_R_factor_gt     0.0311
_refine_ls_wR_factor_gt     0.0929
_refine_ls_wR_factor_ref     0.0958
_refine_ls_goodness_of_fit_ref     1.093
_refine_ls_restrained_S_all     1.092
_refine_ls_number_reflns     1221
_refine_ls_number_parameters     112
_refine_ls_number_restraints     2
_refine_ls_hydrogen_treatment     mixed
_refine_ls_weighting_scheme     calc
_refine_ls_weighting_details
         'calc w=1/[\s^2^(Fo^2^)+(0.0509P)^2^+1.9431P] where P=(Fo^2^+2Fc^2^)/3'
_atom_sites_solution_hydrogens     geom
_atom_sites_solution_primary     direct
_atom_sites_solution_secondary     difmap
_refine_ls_shift/su_max     0.000
_refine_ls_shift/su_mean     0.000
_refine_diff_density_max     0.355
_refine_diff_density_min     -0.218
_refine_ls_extinction_method     'SHELXL97 (Sheldrick, 2008)'
_refine_ls_extinction_coef     0.0048(10)
_refine_ls_extinction_expression
                                  'Fc^*^=kFc[1+0.001xFc^2^\l^3^/sin(2\q)]^-1/4^'
loop_
    _atom_type_symbol
    _atom_type_description
    _atom_type_scat_dispersion_real
    _atom_type_scat_dispersion_imag
    _atom_type_scat_source
    'C' 'C' 0.0033 0.0016
                         'International Tables Vol C Tables 4.2.6.8 and 6.1.1.4'
    'Mn' 'Mn' 0.3368 0.7283
                         'International Tables Vol C Tables 4.2.6.8 and 6.1.1.4'
    'N' 'N' 0.0061 0.0033
                         'International Tables Vol C Tables 4.2.6.8 and 6.1.1.4'
    'O' 'O' 0.0106 0.0060
                         'International Tables Vol C Tables 4.2.6.8 and 6.1.1.4'
    'H' 'H' 0.0000 0.0000
                         'International Tables Vol C Tables 4.2.6.8 and 6.1.1.4'
_computing_data_collection     'SMART (Bruker, 2000)'
_computing_cell_refinement     'SAINT (Bruker, 2000)'
_computing_data_reduction     'SAINT (Bruker, 2000)'
_computing_structure_solution     'SHELXS97 (Sheldrick, 2008)'
_computing_structure_refinement     'SHELXL97 (Sheldrick, 2008)'
_computing_molecular_graphics     'SHELXTL (Sheldrick, 2008)'
_computing_publication_material     'SHELXL97 (Sheldrick, 2008)'
loop_
    _atom_site_type_symbol
    _atom_site_label
    _atom_site_fract_x
    _atom_site_fract_y
    _atom_site_fract_z
    _atom_site_U_iso_or_equiv
    _atom_site_adp_type
    _atom_site_calc_flag
    _atom_site_refinement_flags
    _atom_site_occupancy
    _atom_site_disorder_assembly
    _atom_site_disorder_group
    Mn Mn1 0.5000 0.30461(4) 0.2500 0.0254(2) Uani d S 1 . .
    O O1 0.6806(3) 0.42418(16) 0.23675(14) 0.0466(5) Uani d . 1 . .
    O O2 0.8132(3) 0.52317(18) 0.12895(17) 0.0645(7) Uani d . 1 . .
    O O3 0.6893(3) 0.19335(16) 0.26050(16) 0.0475(5) Uani d D 1 . .
    N N1 0.5308(3) 0.31144(16) 0.09621(16) 0.0332(5) Uani d . 1 . .
    N N2 0.5990(3) 0.3363(2) -0.09977(17) 0.0425(6) Uani d . 1 . .
    N N3 0.7654(4) 0.4795(2) -0.0636(2) 0.0573(8) Uani d . 1 . .
    H H3C 0.7829 0.4858 -0.1251 0.069 Uiso calc R 1 . .
    H H3D 0.8113 0.5231 -0.0225 0.069 Uiso calc R 1 . .
    C C1 0.4598(3) 0.2483(2) 0.0281(2) 0.0396(7) Uani d . 1 . .
    H H1 0.3855 0.1957 0.0463 0.048 Uiso calc R 1 . .
    C C2 0.4971(4) 0.2615(2) -0.0691(2) 0.0430(7) Uani d . 1 . .
    H H2 0.4485 0.2158 -0.1151 0.052 Uiso calc R 1 . .
    C C3 0.6674(4) 0.4023(2) -0.0320(2) 0.0386(6) Uani d . 1 . .
    C C4 0.6355(3) 0.3870(2) 0.0689(2) 0.0342(6) Uani d . 1 . .
    C C5 0.7160(4) 0.4498(2) 0.1509(2) 0.0406(7) Uani d . 1 . .
    H H3B 0.764(3) 0.181(2) 0.2150(18) 0.049 Uiso d D 1 . .
    H H3A 0.678(4) 0.1343(15) 0.295(2) 0.049 Uiso d D 1 . .
loop_
    _atom_site_aniso_label
    _atom_site_aniso_U_11
    _atom_site_aniso_U_22
    _atom_site_aniso_U_33
    _atom_site_aniso_U_12
    _atom_site_aniso_U_13
    _atom_site_aniso_U_23
    Mn1 0.0323(3) 0.0239(3) 0.0203(3) 0.000 0.0081(2) 0.000
    O1 0.0624(13) 0.0430(11) 0.0349(11) -0.0126(10) 0.0109(9) -0.0046(9)
    O2 0.0916(18) 0.0529(14) 0.0506(14) -0.0358(13) 0.0258(13) -0.0123(11)
    O3 0.0556(13) 0.0492(13) 0.0389(12) 0.0155(10) 0.0185(10) 0.0073(9)
    N1 0.0350(12) 0.0326(12) 0.0324(12) -0.0001(9) 0.0070(9) 0.0017(9)
    N2 0.0480(14) 0.0488(14) 0.0314(12) 0.0033(11) 0.0100(10) 0.0017(11)
    N3 0.083(2) 0.0478(15) 0.0422(15) -0.0173(14) 0.0232(14) 0.0036(12)
    C1 0.0380(15) 0.0445(16) 0.0364(15) -0.0049(12) 0.0022(11) -0.0001(13)
    C2 0.0429(16) 0.0516(17) 0.0347(15) -0.0040(14) 0.0034(12) -0.0018(13)
    C3 0.0444(16) 0.0358(14) 0.0363(15) 0.0057(12) 0.0127(12) 0.0038(12)
    C4 0.0380(14) 0.0307(13) 0.0346(14) 0.0032(11) 0.0113(11) 0.0014(11)
    C5 0.0501(17) 0.0339(14) 0.0386(16) -0.0052(13) 0.0162(13) -0.0027(12)
_geom_special_details
;
All e.s.d.'s (except the e.s.d. in the dihedral angle between two l.s. planes)
are estimated using the full covariance matrix. The cell e.s.d.'s are taken
into account individually in the estimation of e.s.d.'s in distances, angles
and torsion angles; correlations between e.s.d.'s in cell parameters are only
used when they are defined by crystal symmetry. An approximate (isotropic)
treatment of cell e.s.d.'s is used for estimating e.s.d.'s involving l.s.
planes.
;
loop_
    _geom_bond_atom_site_label_1
    _geom_bond_atom_site_label_2
    _geom_bond_site_symmetry_2
    _geom_bond_distance
    _geom_bond_publ_flag
    Mn1 O3 2_655 2.062(2) ?
    Mn1 O3 . 2.062(2) ?
    Mn1 O1 . 2.099(2) ?
    Mn1 O1 2_655 2.099(2) ?
    Mn1 N1 . 2.125(2) ?
    Mn1 N1 2_655 2.125(2) ?
    O1 C5 . 1.257(3) ?
    O2 C5 . 1.252(3) ?
    O3 H3B . 0.887(10) ?
    O3 H3A . 0.891(10) ?
    N1 C4 . 1.330(3) ?
    N1 C1 . 1.337(3) ?
    N2 C2 . 1.324(4) ?
    N2 C3 . 1.350(4) ?
    N3 C3 . 1.332(4) ?
    N3 H3C . 0.8600 ?
    N3 H3D . 0.8600 ?
    C1 C2 . 1.381(4) ?
    C1 H1 . 0.9300 ?
    C2 H2 . 0.9300 ?
    C3 C4 . 1.422(4) ?
    C4 C5 . 1.501(4) ?
loop_
    _geom_angle_atom_site_label_1
    _geom_angle_atom_site_label_2
    _geom_angle_atom_site_label_3
    _geom_angle_site_symmetry_1
    _geom_angle_site_symmetry_3
    _geom_angle
    _geom_angle_publ_flag
    O3 Mn1 O3 2_655 . 93.50(13) ?
    O3 Mn1 O1 2_655 . 170.52(8) ?
    O3 Mn1 O1 . . 90.29(9) ?
    O3 Mn1 O1 2_655 2_655 90.29(9) ?
    O3 Mn1 O1 . 2_655 170.52(8) ?
    O1 Mn1 O1 . 2_655 87.32(12) ?
    O3 Mn1 N1 2_655 . 93.80(8) ?
    O3 Mn1 N1 . . 89.40(8) ?
    O1 Mn1 N1 . . 77.54(8) ?
    O1 Mn1 N1 2_655 . 99.02(8) ?
    O3 Mn1 N1 2_655 2_655 89.40(8) ?
    O3 Mn1 N1 . 2_655 93.80(8) ?
    O1 Mn1 N1 . 2_655 99.02(8) ?
    O1 Mn1 N1 2_655 2_655 77.54(8) ?
    N1 Mn1 N1 . 2_655 175.33(11) ?
    C5 O1 Mn1 . . 116.20(18) ?
    Mn1 O3 H3B . . 125(2) ?
    Mn1 O3 H3A . . 122(2) ?
    H3B O3 H3A . . 107(3) ?
    C4 N1 C1 . . 119.3(2) ?
    C4 N1 Mn1 . . 113.60(17) ?
    C1 N1 Mn1 . . 127.13(18) ?
    C2 N2 C3 . . 117.6(2) ?
    C3 N3 H3C . . 120.0 ?
    C3 N3 H3D . . 120.0 ?
    H3C N3 H3D . . 120.0 ?
    N1 C1 C2 . . 119.9(3) ?
    N1 C1 H1 . . 120.1 ?
    C2 C1 H1 . . 120.1 ?
    N2 C2 C1 . . 123.0(3) ?
    N2 C2 H2 . . 118.5 ?
    C1 C2 H2 . . 118.5 ?
    N3 C3 N2 . . 117.4(3) ?
    N3 C3 C4 . . 122.6(3) ?
    N2 C3 C4 . . 120.0(3) ?
    N1 C4 C3 . . 120.2(2) ?
    N1 C4 C5 . . 115.3(2) ?
    C3 C4 C5 . . 124.5(2) ?
    O2 C5 O1 . . 125.1(3) ?
    O2 C5 C4 . . 117.8(2) ?
    O1 C5 C4 . . 117.2(2) ?
loop_
    _geom_hbond_atom_site_label_D
    _geom_hbond_atom_site_label_H
    _geom_hbond_atom_site_label_A
    _geom_hbond_site_symmetry_A
    _geom_hbond_distance_DH
    _geom_hbond_distance_HA
    _geom_hbond_distance_DA
    _geom_hbond_angle_DHA
    N3 H3C O1 6_565 0.86 2.33 3.044(3) 140.8
    N3 H3D O2 . 0.86 2.07 2.703(4) 130.0
    O3 H3B N2 7_655 0.887(10) 1.954(12) 2.833(3) 170(3)
    O3 H3A O2 4_645 0.891(10) 1.754(12) 2.637(3) 171(3)
data_global
_journal_date_recd_electronic     2010-08-10
_journal_date_accepted     2010-08-29
_journal_name_full     'Acta Crystallographica, Section E'
_journal_year     2010
_journal_volume     66
_journal_issue     10
_journal_page_first     m1228
_journal_page_last     m1228
_journal_paper_category     QM
_journal_coeditor_code     NG5015
_publ_contact_author_name     'Min-Yan ZHENG'
_publ_contact_author_address
;
     College of Chemistry & Chemical Engineering
     Xianyang Normal University
     Xianyang 712000
     Shaanxi
     People's Republic of China
;
_publ_contact_author_email     zmy71@126.com
_publ_contact_author_fax     86-29-33722206
_publ_contact_author_phone     86-29-33720704
_publ_section_title
;
Bis(3-aminopyrazine-2-carboxylato-\k^2^<i>N</i>^1^,<i>O</i>)diaquamanganese(II)
;
loop_
    _publ_author_name
    _publ_author_address
    'Zheng, Min-Yan'
;
     College of Chemistry & Chemical Engineering
     Xianyang Normal University
     Xianyang 712000
     Shaanxi
     People's Republic of China
;
    'Wei, Yong-Sheng'
;
     College of Chemistry & Chemical Engineering
     Xianyang Normal University
     Xianyang 712000
     Shaanxi
     People's Republic of China
;
    'Geng, Wei'
;
     College of Chemistry & Chemical Engineering
     Xianyang Normal University
     Xianyang 712000
     Shaanxi
     People's Republic of China
;
    'Fan, Guang'
;
     College of Chemistry & Chemical Engineering
     Xianyang Normal University
     Xianyang 712000
     Shaanxi
     People's Republic of China
;
