# Supplementary material for: Bis(3-amino­pyrazine-2-carboxyl­ato-κ2 N 1,O)diaqua­manganese(II)
Source: Acta Crystallogr Sect E Struct Rep Online. 2010 Sep 8;66(Pt 10):m1228. doi: 10.1107/S1600536810034835 (PMC2983285; doi:10.1107/S1600536810034835)
Supplement: Supplementary file 2 [file e-66-m1228-Isup2.hkl]

# 
# h,k,l, Fc-squared, Fo-squared, sigma(Fo-squared) and status flag 
# 
data_I
_shelx_title ' mn in Cc                        C2/c' 
_shelx_refln_list_code          4 
_shelx_F_calc_maximum      250.60 
_exptl_crystal_F_000       748.00 
_reflns_d_resolution_high  0.8394 
 
loop_ 
 _symmetry_equiv_pos_as_xyz 
 'x, y, z' 
 '-x, y, -z+1/2' 
 'x+1/2, y+1/2, z' 
 '-x+1/2, y+1/2, -z+1/2' 
 '-x, -y, -z' 
 'x, -y, z-1/2' 
 '-x+1/2, -y+1/2, -z' 
 'x+1/2, -y+1/2, z-1/2' 
 
_cell_length_a     7.9257 
_cell_length_b    12.6994 
_cell_length_c    13.6630 
_cell_angle_alpha  90.000 
_cell_angle_beta   91.903 
_cell_angle_gamma  90.000 
 
_shelx_F_squared_multiplier     1.000 
 
loop_ 
 _refln_index_h 
 _refln_index_k 
 _refln_index_l 
 _refln_F_squared_calc 
 _refln_F_squared_meas 
 _refln_F_squared_sigma 
 _refln_observed_status 
   2   0   0       54.81       13.36      1.84 o 
   4   0   0     7894.10     8018.47    111.32 o 
   6   0   0     5721.91     5829.24    101.34 o 
   8   0   0      304.13      230.18     27.74 o 
   1   1   0    10042.99     9516.86     94.89 o 
   3   1   0       62.87       61.30      3.71 o 
   5   1   0       93.31      117.64      6.32 o 
   7   1   0      318.45      303.60     15.77 o 
   9   1   0       34.23       51.16     12.58 o 
   0   2   0     4996.76     5175.35     71.49 o 
   2   2   0    62801.12    60844.95    792.50 o 
   4   2   0     3645.84     3799.21     38.85 o 
   6   2   0     1205.02     1235.79     30.28 o 
   8   2   0      455.59      427.24     20.59 o 
   1   3   0    25407.39    26051.14    235.47 o 
   3   3   0     4211.29     4096.42     45.85 o 
   5   3   0      864.93      907.10     18.77 o 
   7   3   0      995.05     1053.30     29.97 o 
   9   3   0      302.08      295.67     24.63 o 
   0   4   0     6452.69     6165.24     69.85 o 
   2   4   0      344.33      327.64      7.09 o 
   4   4   0     6046.30     5912.20     62.96 o 
   6   4   0       49.32       57.18      8.08 o 
   8   4   0        7.15        7.77      6.92 o 
   1   5   0     1997.53     2125.55     27.59 o 
   3   5   0    29565.55    29604.93    242.61 o 
   5   5   0      168.08      167.75      8.90 o 
   7   5   0      638.95      663.41     43.81 o 
   0   6   0     1260.46     1280.79     22.97 o 
   2   6   0      150.58      177.30      8.38 o 
   4   6   0      215.27      221.44      7.98 o 
   6   6   0       27.99       41.08      9.62 o 
   8   6   0       98.77       98.12     15.77 o 
   1   7   0     3392.58     3477.41     37.55 o 
   3   7   0      292.45      299.88     16.61 o 
   5   7   0     2483.41     2443.89     45.49 o 
   7   7   0      328.29      339.10     24.31 o 
   0   8   0     4483.91     4255.87     76.42 o 
   2   8   0      559.16      604.34     24.90 o 
   4   8   0     1599.09     1593.23     32.40 o 
   6   8   0      562.66      558.87     28.34 o 
   8   8   0       27.05        8.14      8.85 o 
   1   9   0       23.31       12.06      3.37 o 
   3   9   0       14.42       13.67      3.84 o 
   5   9   0        0.34       -1.36      3.91 o 
   7   9   0      181.40      167.30     19.79 o 
   0  10   0     2746.83     2729.18     57.79 o 
   2  10   0      439.91      409.98     16.41 o 
   4  10   0      297.52      334.18     16.17 o 
   6  10   0     1057.82     1117.27     33.18 o 
   1  11   0      816.90      803.29     20.40 o 
   3  11   0      398.01      375.53     17.10 o 
   5  11   0      205.00      177.95     17.55 o 
   0  12   0       42.30       17.00      6.87 o 
   2  12   0        8.17        8.83      4.99 o 
   4  12   0      244.19      253.41     16.07 o 
   1  13   0      717.01      722.79     27.02 o 
   3  13   0      971.83      902.09     29.37 o 
   0  14   0      547.03      244.12     30.32 o 
   2  14   0       51.60       40.72      8.84 o 
   1  15   0      180.00      129.56     15.47 o 
  -9   1   1      117.62      116.85     17.61 o 
  -7   1   1      811.03      797.52     25.51 o 
  -5   1   1     9381.19     9629.96    144.92 o 
  -3   1   1        6.43       22.69      4.62 o 
  -1   1   1     4427.09     4973.63     65.77 o 
   1   1   1    31272.14    31931.43    316.91 o 
   3   1   1      917.54     1067.36     16.66 o 
   5   1   1     4322.92     4274.99     40.95 o 
   7   1   1      281.95      262.65     15.01 o 
   9   1   1      158.12      155.09     28.77 o 
  -8   2   1      109.46      103.35     11.86 o 
  -6   2   1     1071.16     1129.60     28.88 o 
  -4   2   1     2909.55     3111.67     35.17 o 
  -2   2   1     2088.02     1667.00     19.61 o 
   0   2   1     3654.77     4001.07     35.41 o 
   2   2   1    26822.13    25895.33    209.52 o 
   4   2   1     1247.85     1290.64     18.21 o 
   6   2   1      783.63      765.48     28.89 o 
   8   2   1      453.99      481.63     27.42 o 
  -9   3   1      117.58      111.72     13.66 o 
  -7   3   1      487.07      494.33     20.42 o 
  -5   3   1        1.28        8.06      9.96 o 
  -3   3   1     7114.17     7192.38     64.77 o 
  -1   3   1     8413.60     8213.81     69.51 o 
   1   3   1     3881.79     3175.91     27.23 o 
   3   3   1     3362.75     3161.60     63.65 o 
   5   3   1      103.67      110.63      6.91 o 
   7   3   1       52.56       54.50      8.44 o 
   9   3   1        0.40       -9.86      7.24 o 
  -8   4   1      762.76      765.62     33.39 o 
  -6   4   1      615.95      673.22     22.27 o 
  -4   4   1      686.92      830.19     14.05 o 
  -2   4   1    16643.12    16900.93    140.16 o 
   0   4   1      201.63       84.94      2.59 o 
   2   4   1    17571.67    17917.32    148.71 o 
   4   4   1    10903.81    10897.12    110.94 o 
   6   4   1      757.54      773.19     24.05 o 
   8   4   1      726.45      741.47     29.76 o 
  -7   5   1      121.03       90.72     24.29 o 
  -5   5   1       60.62       52.31      8.60 o 
  -3   5   1        1.70        5.62      1.95 o 
  -1   5   1      224.44      252.75      6.16 o 
   1   5   1       33.53       47.19      3.54 o 
   3   5   1     8527.74     8090.75     74.41 o 
   5   5   1        8.05       12.84      3.71 o 
   7   5   1      471.45      473.56     20.30 o 
  -8   6   1      403.17      366.55     29.55 o 
  -6   6   1       38.41       28.76      7.99 o 
  -4   6   1     1409.65     1423.27     24.59 o 
  -2   6   1     7020.01     7530.17     68.38 o 
   0   6   1     1346.31     1369.46     15.19 o 
   2   6   1     5090.24     5146.10     57.82 o 
   4   6   1     1995.07     2015.66     31.17 o 
   6   6   1     1649.10     1639.26     70.27 o 
   8   6   1      246.90      235.31     21.92 o 
  -7   7   1      141.56      130.57     16.89 o 
  -5   7   1      322.27      330.89     14.80 o 
  -3   7   1      187.25      194.22      8.66 o 
  -1   7   1     4138.77     4218.99     51.51 o 
   1   7   1     3151.56     3135.74     34.87 o 
   3   7   1     1054.10     1143.43     21.81 o 
   5   7   1     8070.06     8137.83    108.80 o 
   7   7   1      224.65      237.86     30.31 o 
  -8   8   1        4.55        2.33      9.13 o 
  -6   8   1      150.09      114.69     23.89 o 
  -4   8   1      203.57      224.69     10.26 o 
  -2   8   1       28.63       15.17      6.45 o 
   0   8   1     2465.54     2412.69     34.89 o 
   2   8   1       83.11       97.05      6.56 o 
   4   8   1        3.10        4.16      3.38 o 
   6   8   1       60.12       48.64      7.95 o 
  -7   9   1       23.51       11.58     17.72 o 
  -5   9   1     1233.75     1261.01     32.28 o 
  -3   9   1      465.13      476.89     16.61 o 
  -1   9   1     2901.66     2905.13     50.79 o 
   1   9   1     4543.02     4688.26     58.36 o 
   3   9   1     2220.54     2207.38     35.08 o 
   5   9   1     1696.23     1772.57     45.80 o 
   7   9   1     1355.05     1321.40     48.70 o 
  -6  10   1       42.18       41.73     11.80 o 
  -4  10   1      136.56      127.31     10.77 o 
  -2  10   1        2.25       -0.76      2.85 o 
   0  10   1     1060.84      989.00     21.97 o 
   2  10   1        0.54        1.15      3.40 o 
   4  10   1      798.21      843.30     25.45 o 
   6  10   1      314.70      304.45     18.02 o 
  -5  11   1      282.89      209.19     18.72 o 
  -3  11   1      324.56      290.78     16.22 o 
  -1  11   1      993.57      988.30     31.70 o 
   1  11   1     1899.86     1891.32     36.57 o 
   3  11   1      571.21      567.63     21.24 o 
   5  11   1      547.39      275.47     31.35 o 
  -4  12   1      540.92      505.09     26.77 o 
  -2  12   1     1067.73     1072.53     30.27 o 
   0  12   1       96.42       90.16      8.47 o 
   2  12   1     3566.02     3664.68     90.34 o 
   4  12   1      317.44      284.50     28.25 o 
  -3  13   1       20.87       22.35      6.67 o 
  -1  13   1      163.30      132.88     12.58 o 
   1  13   1        1.04        3.54      5.27 o 
   3  13   1       28.79       40.88      8.24 o 
  -2  14   1      702.40      734.40     26.90 o 
   0  14   1     1135.13     1205.40     34.69 o 
   2  14   1      477.00      500.70     40.78 o 
  -1  15   1       91.31       72.63     24.91 o 
   1  15   1      233.79      280.01     18.80 o 
  -8   0   2        5.84       -4.62      7.70 o 
  -6   0   2     1015.90      965.10     46.81 o 
  -4   0   2     1750.26     1797.24     55.70 o 
  -2   0   2       27.98      148.45     10.79 o 
   0   0   2      491.61      964.82     23.21 o 
   2   0   2     2006.03     1513.77     27.50 o 
   4   0   2     2768.24     2916.34     84.15 o 
   6   0   2     2966.73     2960.48     98.82 o 
   8   0   2      197.67      121.24     23.12 o 
  -9   1   2       48.08       26.27     11.60 o 
  -7   1   2      187.15      159.69     21.06 o 
  -5   1   2     1631.63     1627.39     40.61 o 
  -3   1   2      857.15      869.40     15.95 o 
  -1   1   2     1737.22     1437.96     19.50 o 
   1   1   2     3367.45     3507.48     32.14 o 
   3   1   2      113.26      118.01      7.91 o 
   5   1   2      324.96      308.87     10.16 o 
   7   1   2      131.37      157.83     15.97 o 
   9   1   2      102.86       90.58     16.16 o 
  -8   2   2       14.18       12.54      6.64 o 
  -6   2   2      348.93      360.24     59.10 o 
  -4   2   2     1231.93     1264.90     22.48 o 
  -2   2   2      789.59      585.09     12.42 o 
   0   2   2     1507.59     1713.59     28.20 o 
   2   2   2     1174.60      748.99     11.47 o 
   4   2   2     1263.19     1234.93     18.14 o 
   6   2   2      577.76      598.25     20.37 o 
   8   2   2      636.60      728.25     33.34 o 
  -9   3   2       12.55       -5.77      7.48 o 
  -7   3   2      379.69      422.84     18.90 o 
  -5   3   2        3.91        4.89      4.44 o 
  -3   3   2    11465.70    11647.50    109.40 o 
  -1   3   2     1484.94     1811.70     25.04 o 
   1   3   2      306.45      225.83      5.30 o 
   3   3   2     7644.26     7635.89     69.90 o 
   5   3   2     1085.60     1152.74     22.42 o 
   7   3   2      946.62      963.48     28.67 o 
   9   3   2      571.86      566.67     32.34 o 
  -8   4   2      154.19      137.01     15.83 o 
  -6   4   2       51.39       58.17     10.68 o 
  -4   4   2     1710.96     1780.10     22.89 o 
  -2   4   2       38.21       57.07      3.36 o 
   0   4   2      337.92      248.16      5.61 o 
   2   4   2      374.36      411.17     10.45 o 
   4   4   2      320.45      263.62      8.35 o 
   6   4   2       92.04       93.92      9.68 o 
   8   4   2        4.06        4.12      6.01 o 
  -7   5   2      238.42      248.98     17.75 o 
  -5   5   2      332.51      406.32     39.34 o 
  -3   5   2     2971.21     2972.63     37.56 o 
  -1   5   2     3117.53     3263.20     44.72 o 
   1   5   2     2354.94     2552.51     28.10 o 
   3   5   2     3860.83     3777.25     40.22 o 
   5   5   2      414.61      428.23     16.02 o 
   7   5   2     2491.71     2772.66     97.39 o 
  -8   6   2        0.49       -2.18      6.51 o 
  -6   6   2      270.88      301.20     22.35 o 
  -4   6   2       61.84       68.79      5.04 o 
  -2   6   2     7120.57     7318.14     67.11 o 
   0   6   2     1649.19     1686.16     20.60 o 
   2   6   2      480.73      458.45     12.54 o 
   4   6   2     1087.97     1140.04     22.22 o 
   6   6   2     1381.28     1403.67     33.59 o 
   8   6   2      248.03      252.49     28.77 o 
  -7   7   2      432.89      447.04     54.47 o 
  -5   7   2        3.87        8.53      4.32 o 
  -3   7   2      551.92      567.56     14.53 o 
  -1   7   2      573.94      558.42     13.06 o 
   1   7   2     3359.84     3232.26     65.84 o 
   3   7   2      188.47      208.28      9.38 o 
   5   7   2     1037.60     1060.47     37.27 o 
   7   7   2      149.03      145.36     17.79 o 
  -6   8   2      392.02      424.21     25.07 o 
  -4   8   2     1529.43     1654.82     29.25 o 
  -2   8   2      231.88      268.47     13.26 o 
   0   8   2    12421.56    11855.89    468.71 o 
   2   8   2      840.73      822.57     18.15 o 
   4   8   2     1326.65     1301.94     37.44 o 
   6   8   2     2519.31     2555.62     50.91 o 
  -7   9   2        0.68       -3.37      6.91 o 
  -5   9   2       61.05       54.18      8.34 o 
  -3   9   2       26.03       22.76      5.12 o 
  -1   9   2       37.45       30.22      5.32 o 
   1   9   2      104.42      100.08      7.08 o 
   3   9   2     1599.45     1502.76     28.07 o 
   5   9   2      311.50      314.60     17.35 o 
   7   9   2       61.53       58.24     13.59 o 
  -6  10   2      482.51      472.52     27.87 o 
  -4  10   2      428.16      496.22     37.77 o 
  -2  10   2     1574.89     1519.65    116.87 o 
   0  10   2     1783.61     1766.22     31.11 o 
   2  10   2     2140.07     2144.93     42.26 o 
   4  10   2     2879.00     3024.04     54.63 o 
   6  10   2      283.19      256.63     38.33 o 
  -5  11   2      110.52       91.70     13.61 o 
  -3  11   2      258.53      267.47     15.33 o 
  -1  11   2      560.30      596.92     24.15 o 
   1  11   2        9.73        5.40      4.64 o 
   3  11   2     1355.09     1324.30     33.97 o 
   5  11   2       64.69       36.14     10.00 o 
  -4  12   2      392.99      378.41     24.43 o 
  -2  12   2       67.14       78.89      9.72 o 
   0  12   2      575.58      619.29     18.92 o 
   2  12   2     1213.97     1233.62     53.57 o 
   4  12   2      463.69      443.09     20.76 o 
  -3  13   2      947.52     1002.57     42.68 o 
  -1  13   2       37.12       17.78      6.50 o 
   1  13   2      835.53      852.67     28.20 o 
   3  13   2     1309.59     1322.18     36.81 o 
  -2  14   2        3.39        5.21      6.21 o 
   0  14   2      256.16      263.96     32.11 o 
   2  14   2        9.42        4.04      5.72 o 
  -9   1   3      317.57      303.93     26.57 o 
  -7   1   3      542.36      558.35     65.53 o 
  -5   1   3     1400.96     1452.21     38.40 o 
  -3   1   3       50.33       27.82      2.91 o 
  -1   1   3    11148.13    11439.05    104.42 o 
   1   1   3    10282.77    10135.34     85.54 o 
   3   1   3     1240.91     1423.03     16.83 o 
   5   1   3     5705.60     5847.28     53.94 o 
   7   1   3      673.37      608.43     28.53 o 
   9   1   3      486.95      529.25     32.16 o 
  -8   2   3      341.45      296.12     19.10 o 
  -6   2   3       12.48       13.53      6.71 o 
  -4   2   3      724.70      691.18     24.81 o 
  -2   2   3      299.28      332.55      7.74 o 
   0   2   3     4412.33     4874.48     69.43 o 
   2   2   3     1036.41     1039.85     14.68 o 
   4   2   3      385.51      442.54      8.91 o 
   6   2   3      707.86      731.05     22.90 o 
   8   2   3        6.13        7.63      7.60 o 
  -9   3   3      236.28      211.57     31.95 o 
  -7   3   3       70.43       58.51      8.68 o 
  -5   3   3      760.23      745.49     26.12 o 
  -3   3   3      215.92      216.59     10.09 o 
  -1   3   3      811.16      791.24     14.77 o 
   1   3   3     2869.62     3048.97     30.81 o 
   3   3   3     3513.67     3208.20     39.45 o 
   5   3   3      540.82      521.67     12.53 o 
   7   3   3      739.99      797.27     31.90 o 
   9   3   3      527.18      615.33     33.86 o 
  -8   4   3      838.10      839.13     29.54 o 
  -6   4   3      313.73      340.08     25.66 o 
  -4   4   3       40.15       40.25      5.02 o 
  -2   4   3    13730.67    13905.58    129.63 o 
   0   4   3     1036.66      734.82     15.13 o 
   2   4   3    13262.26    12937.17    111.31 o 
   4   4   3     1373.12     1433.91     26.75 o 
   6   4   3        5.36        4.04      4.00 o 
   8   4   3     1340.71     1397.37     47.55 o 
  -7   5   3       44.70       36.39      8.08 o 
  -5   5   3        4.40        8.99      4.54 o 
  -3   5   3      129.70      115.86      8.45 o 
  -1   5   3      211.70      192.04      6.72 o 
   1   5   3       12.06        2.39      1.56 o 
   3   5   3      123.73      118.07      6.12 o 
   5   5   3      167.87      156.76      7.70 o 
   7   5   3      266.17      274.78     21.19 o 
  -8   6   3      808.63      753.69     52.44 o 
  -6   6   3      196.21      166.81     16.53 o 
  -4   6   3     2945.51     2876.49     39.88 o 
  -2   6   3       40.05       41.68      3.61 o 
   0   6   3     3800.79     3847.68     39.79 o 
   2   6   3     3859.68     4064.64     57.31 o 
   4   6   3       58.35       57.75      5.82 o 
   6   6   3     1177.64     1199.76     31.15 o 
   8   6   3      463.05      510.91     30.13 o 
  -7   7   3      536.75      398.81     37.52 o 
  -5   7   3       38.76       66.88      8.93 o 
  -3   7   3      170.16      152.10      8.05 o 
  -1   7   3      685.71      721.66     16.03 o 
   1   7   3     1576.73     1606.81     22.30 o 
   3   7   3      238.20      245.66     16.02 o 
   5   7   3      145.55      122.06      8.56 o 
   7   7   3      145.09      154.83     17.91 o 
  -6   8   3      799.93      756.21     33.42 o 
  -4   8   3       14.07       11.33      5.21 o 
  -2   8   3     2653.73     2678.80     44.89 o 
   0   8   3       12.58        7.28      3.04 o 
   2   8   3       39.75       39.42      4.81 o 
   4   8   3     1031.54      994.16     22.65 o 
   6   8   3      303.13      285.79     16.54 o 
  -7   9   3      173.74      134.98     44.69 o 
  -5   9   3     2139.82     2252.45     45.81 o 
  -3   9   3        6.12        4.90      3.75 o 
  -1   9   3     1660.33     1671.41     43.38 o 
   1   9   3     2278.63     2237.67     34.69 o 
   3   9   3      207.46      179.04      9.97 o 
   5   9   3     1385.40     1514.77     36.86 o 
   7   9   3       26.12        7.92      9.21 o 
  -6  10   3       47.64       38.01     10.17 o 
  -4  10   3      488.23      440.47     23.12 o 
  -2  10   3       71.10       62.13      7.89 o 
   0  10   3       19.87       10.06      3.77 o 
   2  10   3       55.33       70.69      8.73 o 
   4  10   3       48.47       49.87      8.00 o 
   6  10   3        0.47       -0.45      5.34 o 
  -5  11   3      348.00      324.55     22.21 o 
  -3  11   3     1124.68     1171.86     31.04 o 
  -1  11   3      828.20      854.62     25.02 o 
   1  11   3      225.17      250.89     22.60 o 
   3  11   3     1046.99     1073.72     30.50 o 
   5  11   3      274.29      229.82     26.46 o 
  -4  12   3      359.86      400.60     47.79 o 
  -2  12   3      126.28       92.98     10.46 o 
   0  12   3       78.51       51.06     10.15 o 
   2  12   3       25.04       12.08      6.00 o 
   4  12   3      477.23      486.26     21.57 o 
  -3  13   3      219.06      209.21     15.20 o 
  -1  13   3       33.71       34.89      7.31 o 
   1  13   3      354.87      346.56     19.04 o 
   3  13   3       11.83       12.44      6.31 o 
  -2  14   3      628.48      663.93     26.02 o 
   0  14   3       85.51      140.56     30.31 o 
   2  14   3      631.28      578.06     32.31 o 
  -8   0   4      233.55      184.95     28.26 o 
  -6   0   4     3724.03     3558.74    103.83 o 
  -4   0   4     1869.30     1897.58     59.82 o 
  -2   0   4      782.66      935.96     25.74 o 
   0   0   4     5738.56     6076.51    118.80 o 
   2   0   4     1495.14     1604.07     61.14 o 
   4   0   4     1990.86     2021.06     41.70 o 
   6   0   4     2874.14     2845.98     90.27 o 
   8   0   4       12.62       15.92     12.33 o 
  -9   1   4       20.98       11.50     12.58 o 
  -7   1   4      210.40      216.41     20.81 o 
  -5   1   4      721.70      670.31     25.08 o 
  -3   1   4      391.67      420.78      8.08 o 
  -1   1   4     2560.54     1957.16     31.89 o 
   1   1   4    11210.13    10149.61    111.55 o 
   3   1   4     3191.40     2883.21     28.86 o 
   5   1   4     1162.79     1170.51     19.74 o 
   7   1   4      174.82      191.24     53.17 o 
   9   1   4       46.76       45.03     12.94 o 
  -8   2   4      173.92      157.96     21.32 o 
  -6   2   4     1452.32     1448.01     42.20 o 
  -4   2   4     1897.70     1917.71     99.98 o 
  -2   2   4       33.98       20.47      2.33 o 
   0   2   4    11715.09    11260.67    149.84 o 
   2   2   4       21.71       61.62      3.80 o 
   4   2   4     3870.96     3911.10     43.14 o 
   6   2   4      367.42      362.02     13.31 o 
   8   2   4       62.92       38.80     10.67 o 
  -9   3   4      679.45      681.94     28.67 o 
  -7   3   4      778.96      755.28     31.73 o 
  -5   3   4     1553.71     1533.57     43.51 o 
  -3   3   4     4190.99     4402.83     47.62 o 
  -1   3   4      935.96     1063.14     18.82 o 
   1   3   4     1936.32     1565.85     22.52 o 
   3   3   4     8995.33     8607.94     79.51 o 
   5   3   4      108.34      123.88      6.84 o 
   7   3   4      321.25      311.97     17.00 o 
  -8   4   4       12.22        7.46      6.25 o 
  -6   4   4       18.20       15.35      6.87 o 
  -4   4   4       10.81       13.67      5.25 o 
  -2   4   4     3127.69     3255.82     37.95 o 
   0   4   4      240.71      197.81      9.99 o 
   2   4   4     2792.10     2753.14     31.35 o 
   4   4   4      357.18      340.86     10.03 o 
   6   4   4       96.39      107.04      8.31 o 
   8   4   4      110.81      107.34     16.16 o 
  -7   5   4     1918.47     1996.87     45.67 o 
  -5   5   4      482.32      487.28     21.32 o 
  -3   5   4     6641.40     6831.12     83.37 o 
  -1   5   4        8.31       10.07      2.72 o 
   1   5   4     1800.74     1852.33     23.22 o 
   3   5   4     3210.09     3347.80     38.23 o 
   5   5   4      172.91      187.75      8.62 o 
   7   5   4      130.17      164.23     16.97 o 
  -8   6   4      525.05      470.57     30.13 o 
  -6   6   4      684.48      701.60     31.24 o 
  -4   6   4      285.05      252.88     10.30 o 
  -2   6   4      898.53      898.34     15.31 o 
   0   6   4     1752.28     1727.57     28.67 o 
   2   6   4       54.18       68.15      5.68 o 
   4   6   4     1163.99     1150.15     23.46 o 
   6   6   4      111.49      116.81     11.03 o 
   8   6   4       37.05       26.55     11.33 o 
  -7   7   4      203.76      185.50     19.78 o 
  -5   7   4      552.02      540.71     24.12 o 
  -3   7   4      840.54      864.34     19.15 o 
  -1   7   4     1155.48     1067.28     44.73 o 
   1   7   4     1391.94     1538.37     24.39 o 
   3   7   4      262.91      299.94     11.44 o 
   5   7   4        8.75       12.56      4.16 o 
   7   7   4      294.34      297.20     23.43 o 
  -6   8   4     2461.34     2529.14     77.79 o 
  -4   8   4      942.83     1002.36     26.66 o 
  -2   8   4        4.33        6.25      3.07 o 
   0   8   4     2505.43     2300.79     68.12 o 
   2   8   4      359.81      355.81     13.20 o 
   4   8   4        8.07       16.31      4.21 o 
   6   8   4      444.06      498.92     27.22 o 
  -7   9   4       31.77       24.75     10.46 o 
  -5   9   4       22.92       23.85      6.41 o 
  -3   9   4       13.42        6.42      3.73 o 
  -1   9   4      575.52      619.54     19.35 o 
   1   9   4       62.42       36.24      6.36 o 
   3   9   4      218.82      206.03     11.02 o 
   5   9   4       26.50       23.44      5.90 o 
   7   9   4        7.16        3.08      7.89 o 
  -6  10   4      584.44      586.79     31.23 o 
  -4  10   4     1138.65     1093.54     37.72 o 
  -2  10   4      364.38      337.19     15.23 o 
   0  10   4     2606.42     2696.73     49.73 o 
   2  10   4       39.11       37.50      6.64 o 
   4  10   4      374.73      401.35     15.69 o 
   6  10   4      162.62      127.40     13.38 o 
  -5  11   4      538.44      531.32     27.35 o 
  -3  11   4       50.03       61.03      8.77 o 
  -1  11   4      168.49      152.28     11.56 o 
   1  11   4      332.97      331.64     16.71 o 
   3  11   4       41.69       39.32      7.68 o 
   5  11   4      102.61       87.20     27.48 o 
  -4  12   4       43.89       56.43     11.55 o 
  -2  12   4     1228.54     1223.33     32.94 o 
   0  12   4       14.58       15.09      7.24 o 
   2  12   4       96.15      102.92     11.54 o 
   4  12   4       18.87       10.80      6.38 o 
  -3  13   4     1427.04     1413.97     37.97 o 
  -1  13   4      459.45      442.89     25.77 o 
   1  13   4      123.16      103.59     12.13 o 
   3  13   4      392.92      415.83     21.41 o 
  -2  14   4       86.04       70.68     13.59 o 
   0  14   4       19.28       19.41      9.06 o 
   2  14   4        9.74       13.60      7.37 o 
  -9   1   5      294.41      278.42     25.06 o 
  -7   1   5      674.28      667.09     37.01 o 
  -5   1   5     4016.91     4095.26     76.80 o 
  -3   1   5     4444.36     4427.24     52.24 o 
  -1   1   5    15937.72    16498.70    292.92 o 
   1   1   5     4322.32     4643.91     70.64 o 
   3   1   5      206.46      155.60      6.14 o 
   5   1   5      577.17      587.50     13.87 o 
   7   1   5      168.15      165.10     17.06 o 
  -8   2   5      368.68      308.88     40.34 o 
  -6   2   5      289.65      304.59     35.45 o 
  -4   2   5     2788.31     2775.04     50.15 o 
  -2   2   5     6314.76     6454.80     65.70 o 
   0   2   5     1090.27     1209.36     26.05 o 
   2   2   5     1218.56     1101.86     16.85 o 
   4   2   5      191.46      168.86      7.31 o 
   6   2   5      567.30      591.34     15.09 o 
   8   2   5      236.51      235.49     24.66 o 
  -7   3   5      257.96      212.55     19.05 o 
  -5   3   5     1287.70     1260.92     36.34 o 
  -3   3   5      520.15      600.73     12.26 o 
  -1   3   5     3746.94     3734.26     48.82 o 
   1   3   5       65.15       45.11      4.82 o 
   3   3   5      525.81      536.64     13.33 o 
   5   3   5      307.20      329.02     11.06 o 
   7   3   5      195.16      198.59     18.52 o 
  -8   4   5     1009.74     1026.87     33.60 o 
  -6   4   5      381.10      400.36     21.44 o 
  -4   4   5     6500.05     6546.31     82.43 o 
  -2   4   5    10345.85    10576.76    119.32 o 
   0   4   5      397.05      459.01     16.17 o 
   2   4   5     1797.30     1681.44     27.61 o 
   4   4   5     1178.07     1248.51     21.14 o 
   6   4   5       94.19      104.74     10.54 o 
   8   4   5      288.59      310.90     24.14 o 
  -7   5   5       14.28       17.23      6.67 o 
  -5   5   5       55.07       42.44      8.63 o 
  -3   5   5      191.60      188.95     13.65 o 
  -1   5   5     1929.24     1845.57     30.75 o 
   1   5   5      156.03      127.90      5.52 o 
   3   5   5      114.92       75.60      9.26 o 
   5   5   5      448.17      461.94     13.24 o 
   7   5   5       55.29       36.47     10.17 o 
  -8   6   5      295.01      251.06     23.78 o 
  -6   6   5     1594.00     1683.81     50.69 o 
  -4   6   5     1107.97     1145.06     22.96 o 
  -2   6   5     3762.13     3996.93     72.01 o 
   0   6   5      164.73      160.02      8.45 o 
   2   6   5     3553.36     3587.39     47.14 o 
   4   6   5      294.76      274.66     13.78 o 
   6   6   5      264.09      234.35     17.09 o 
   8   6   5       43.83       32.36     17.46 o 
  -7   7   5      603.37      561.88     30.71 o 
  -5   7   5     1358.54     1329.27     48.37 o 
  -3   7   5     1912.11     1906.35     27.04 o 
  -1   7   5     1970.83     2018.20     36.11 o 
   1   7   5      755.53      744.29     20.88 o 
   3   7   5      622.82      676.82     21.22 o 
   5   7   5      453.63      457.99     16.03 o 
   7   7   5      302.16      327.37     24.52 o 
  -6   8   5        3.41        2.82      6.90 o 
  -4   8   5      449.92      468.88     23.39 o 
  -2   8   5      175.39      168.91      8.83 o 
   0   8   5      360.63      398.20     15.04 o 
   2   8   5      531.83      516.16     15.30 o 
   4   8   5       51.60       53.92      6.89 o 
   6   8   5       14.03       12.57      6.09 o 
  -7   9   5      501.48      480.65     30.88 o 
  -5   9   5     2336.98     2460.51     49.67 o 
  -3   9   5      351.02      351.98     15.63 o 
  -1   9   5     2197.77     2281.62     42.04 o 
   1   9   5     2707.20     2747.15     49.58 o 
   3   9   5      230.83      233.08     11.89 o 
   5   9   5     1216.86     1395.84     30.80 o 
  -6  10   5       42.37       39.04     16.95 o 
  -4  10   5     1323.66     1330.51     41.97 o 
  -2  10   5       67.43       51.47      7.63 o 
   0  10   5      205.63      213.74     24.15 o 
   2  10   5      169.19      149.94     12.10 o 
   4  10   5       15.64        4.83      4.12 o 
   6  10   5        8.00       -1.59      6.10 o 
  -5  11   5      256.22      273.64     21.65 o 
  -3  11   5      311.06      291.63     16.17 o 
  -1  11   5      746.81      724.53     23.33 o 
   1  11   5      459.56      498.68     20.56 o 
   3  11   5      872.21      874.26     28.07 o 
   5  11   5      246.02      230.30     21.06 o 
  -4  12   5      583.78      593.01     29.74 o 
  -2  12   5     1361.13     1350.01     35.05 o 
   0  12   5      442.23      366.63     22.52 o 
   2  12   5      612.48      632.80     31.03 o 
   4  12   5      260.98      231.06     17.35 o 
  -3  13   5       23.41       17.51      7.80 o 
  -1  13   5       41.43       18.95      8.48 o 
   1  13   5       52.92       45.10     10.97 o 
   3  13   5       40.37       42.21     11.76 o 
  -2  14   5      790.90      822.21     43.95 o 
   0  14   5      361.16      301.52     23.58 o 
   2  14   5      810.74      843.19     30.92 o 
  -8   0   6     1540.65     1522.54     72.55 o 
  -6   0   6     4839.25     4920.42    132.93 o 
  -4   0   6     4795.96     4938.07    121.26 o 
  -2   0   6     2635.99     2546.69     45.11 o 
   0   0   6    41810.51    42489.34    755.42 o 
   2   0   6     5196.81     5246.17     82.71 o 
   4   0   6      946.82      861.99     39.60 o 
   6   0   6      640.22      608.42     34.44 o 
   8   0   6      191.93      149.49     26.20 o 
  -7   1   6      844.05      840.52     44.99 o 
  -5   1   6      109.14      111.25     22.09 o 
  -3   1   6      346.53      306.51      8.68 o 
  -1   1   6     9964.30     9660.75    187.09 o 
   1   1   6      153.26      140.58     20.55 o 
   3   1   6     1511.70     1581.15     25.24 o 
   5   1   6        2.04        1.33      2.71 o 
   7   1   6      106.03      101.27     14.84 o 
  -8   2   6      642.49      665.47     33.58 o 
  -6   2   6     3362.09     3209.32    108.12 o 
  -4   2   6     1270.73     1308.44     35.82 o 
  -2   2   6    11288.30    10800.69    145.13 o 
   0   2   6     9584.25     9140.02    128.03 o 
   2   2   6     1020.38     1039.45     19.14 o 
   4   2   6     2459.93     2419.73     32.24 o 
   6   2   6      231.87      241.85     11.89 o 
   8   2   6       71.80       41.66     14.90 o 
  -7   3   6      852.76      803.86     34.29 o 
  -5   3   6      806.90      831.90     29.63 o 
  -3   3   6     7150.25     7296.36     75.63 o 
  -1   3   6      814.86      851.88     22.90 o 
   1   3   6    19872.31    19864.25    263.44 o 
   3   3   6     3060.89     3009.45     36.38 o 
   5   3   6      307.73      343.25     11.33 o 
   7   3   6      221.01      194.51     19.05 o 
  -8   4   6       31.24       22.89     10.00 o 
  -6   4   6       49.07       22.89     15.92 o 
  -4   4   6     4297.87     4372.77     91.84 o 
  -2   4   6       85.98       93.20      9.01 o 
   0   4   6        7.86       12.23      3.95 o 
   2   4   6      141.90       90.72      7.55 o 
   4   4   6       69.92       87.35      6.27 o 
   6   4   6       48.06       36.38      5.56 o 
   8   4   6       25.87       26.19     14.89 o 
  -7   5   6      797.11      885.57     36.30 o 
  -5   5   6     1141.82     1142.84     35.60 o 
  -3   5   6     7300.85     7359.78     91.74 o 
  -1   5   6     6308.08     6429.72     80.28 o 
   1   5   6     2095.34     2238.08     47.05 o 
   3   5   6     7691.41     7925.71     88.60 o 
   5   5   6      471.78      432.53     13.24 o 
   7   5   6      459.05      511.59     27.92 o 
  -8   6   6       36.03       23.71     11.19 o 
  -6   6   6        6.11        8.43      5.32 o 
  -4   6   6      524.17      578.63     17.90 o 
  -2   6   6       57.85       66.49      7.09 o 
   0   6   6     2034.36     2180.25     37.03 o 
   2   6   6     1733.75     1791.40     30.48 o 
   4   6   6      440.68      385.00     13.90 o 
   6   6   6       11.12        7.68      5.04 o 
  -7   7   6      285.51      236.22     26.46 o 
  -5   7   6      983.60      996.74     36.80 o 
  -3   7   6     2609.56     2684.20     34.77 o 
  -1   7   6      451.45      511.52     14.01 o 
   1   7   6     2086.55     2081.23     47.56 o 
   3   7   6      819.92      850.49     20.88 o 
   5   7   6      498.70      522.85     17.55 o 
   7   7   6      373.07      413.58     20.98 o 
  -6   8   6     1028.36     1110.71     62.22 o 
  -4   8   6      406.55      378.60     16.65 o 
  -2   8   6     2232.99     2330.75     36.13 o 
   0   8   6     3711.43     3792.74     57.84 o 
   2   8   6     1224.61     1249.76     25.97 o 
   4   8   6     1034.77     1093.61     25.72 o 
   6   8   6      621.11      609.21     24.35 o 
  -5   9   6        0.64       -2.08      6.71 o 
  -3   9   6        5.04        4.17      4.20 o 
  -1   9   6       64.16       63.83      7.79 o 
   1   9   6        8.45       18.03     14.38 o 
   3   9   6       35.99       27.38      5.71 o 
   5   9   6      182.40      150.54     11.32 o 
  -6  10   6      391.85      343.75     38.02 o 
  -4  10   6      950.06     1010.22     36.80 o 
  -2  10   6      667.79      657.73     33.01 o 
   0  10   6     2706.36     2711.69     61.60 o 
   2  10   6      291.31      276.16     16.17 o 
   4  10   6     1211.13     1377.22     36.08 o 
   6  10   6      296.48      249.58     21.29 o 
  -5  11   6      164.50      150.00     26.71 o 
  -3  11   6      493.48      576.26     28.52 o 
  -1  11   6      446.77      431.56     52.67 o 
   1  11   6      500.29      486.38     25.07 o 
   3  11   6       82.49       75.34     10.30 o 
   5  11   6      199.82      162.12     14.88 o 
  -4  12   6       52.60       28.81     13.10 o 
  -2  12   6      318.28      316.56     30.06 o 
   0  12   6       90.38       97.94     14.15 o 
   2  12   6      225.07      232.17     16.51 o 
   4  12   6      124.63      108.19     19.18 o 
  -3  13   6      829.83      883.48     37.08 o 
  -1  13   6      631.05      700.44     32.34 o 
   1  13   6      238.67      180.81     19.05 o 
   3  13   6      789.28      835.51     30.75 o 
   0  14   6       33.90       42.55     11.92 o 
  -7   1   7      933.12      841.83     41.91 o 
  -5   1   7     5186.24     5379.85     98.29 o 
  -3   1   7       45.84       66.16      6.27 o 
  -1   1   7     2717.10     2745.83     49.36 o 
   1   1   7     4775.01     4838.55     77.46 o 
   3   1   7     1690.62     1788.96     29.16 o 
   5   1   7     3373.27     3424.47     48.84 o 
   7   1   7      546.90      530.76     28.53 o 
  -8   2   7       14.57       22.67     10.71 o 
  -6   2   7     2354.21     2263.01     57.38 o 
  -4   2   7     1506.77     1489.51     40.05 o 
  -2   2   7      145.01      141.23      7.33 o 
   0   2   7     2198.67     2296.62     57.55 o 
   2   2   7     4250.12     4156.81     58.71 o 
   4   2   7     1032.92     1087.35     20.17 o 
   6   2   7      549.73      556.43     21.87 o 
   8   2   7      132.28      145.30     28.77 o 
  -7   3   7      125.03      110.87     15.93 o 
  -5   3   7       20.16       19.77      7.07 o 
  -3   3   7     1859.71     1862.85     28.49 o 
  -1   3   7     1434.84     1511.09     26.96 o 
   1   3   7      267.28      244.23     22.10 o 
   3   3   7     1644.89     1641.09     25.09 o 
   5   3   7      513.80      544.95     14.92 o 
   7   3   7      104.50       99.89     15.24 o 
  -8   4   7     1287.50     1397.49     49.79 o 
  -6   4   7       36.87       29.51      8.63 o 
  -4   4   7     6043.31     6104.03     83.57 o 
  -2   4   7     4923.57     5058.97     66.25 o 
   0   4   7      496.65      534.18     19.45 o 
   2   4   7     8229.98     8452.67    105.18 o 
   4   4   7     2508.41     2579.36     35.55 o 
   6   4   7      919.79      944.76     29.71 o 
   8   4   7      252.03      201.90     31.85 o 
  -7   5   7       97.66       84.34     21.06 o 
  -5   5   7      144.42      130.55     21.83 o 
  -3   5   7      481.38      421.63     12.30 o 
  -1   5   7      210.36      240.61     20.02 o 
   1   5   7        0.59       -0.33      5.39 o 
   3   5   7     1143.25     1138.27     24.10 o 
   5   5   7      126.47      125.51      8.39 o 
   7   5   7        6.81       13.35     13.35 o 
  -6   6   7      450.74      452.52     24.58 o 
  -4   6   7      502.67      490.53     17.33 o 
  -2   6   7     7386.55     7573.62     95.06 o 
   0   6   7     1002.51     1073.21     31.09 o 
   2   6   7     2558.03     2721.88     46.85 o 
   4   6   7     1534.42     1474.20     29.94 o 
   6   6   7      316.64      325.16     15.02 o 
  -7   7   7      230.14      194.45     21.25 o 
  -5   7   7      703.65      705.75     30.59 o 
  -3   7   7     2297.13     2378.99     35.76 o 
  -1   7   7     1948.45     1970.04     31.45 o 
   1   7   7     1882.11     1866.37     45.90 o 
   3   7   7     1151.78     1170.93     25.94 o 
   5   7   7     1214.79     1274.01     48.04 o 
   7   7   7      158.78      158.94     15.11 o 
  -6   8   7       50.63       30.02     16.69 o 
  -4   8   7      522.40      512.40     19.65 o 
  -2   8   7       47.79       45.83      8.34 o 
   0   8   7     2256.76     2277.78     52.84 o 
   2   8   7      411.73      402.79     23.47 o 
   4   8   7      122.78      130.35     13.01 o 
   6   8   7      269.65      319.22     18.83 o 
  -5   9   7     1672.69     1649.43     51.58 o 
  -3   9   7      316.39      324.29     20.30 o 
  -1   9   7     5371.25     5768.23    101.56 o 
   1   9   7     2069.93     2100.13     52.63 o 
   3   9   7      791.85      811.51     26.42 o 
   5   9   7     1045.17     1145.25     28.87 o 
  -4  10   7      351.27      397.92     23.18 o 
  -2  10   7        3.15        4.13      4.46 o 
   0  10   7      278.40      248.16     26.20 o 
   2  10   7      140.82      141.12     28.25 o 
   4  10   7       20.05       17.43      5.99 o 
  -5  11   7      377.54      291.33     34.43 o 
  -3  11   7      650.96      716.60     30.87 o 
  -1  11   7      678.23      678.35     29.61 o 
   1  11   7     1933.95     2115.84     65.64 o 
   3  11   7      258.61      243.25     16.68 o 
  -4  12   7      299.26      303.37     23.05 o 
  -2  12   7      610.00      601.56     28.71 o 
   0  12   7      570.24      539.15     27.98 o 
   2  12   7      672.86      677.02     61.94 o 
  -1  13   7      351.13      388.21     41.62 o 
   1  13   7       36.42       37.31     11.10 o 
  -8   0   8      885.18     1040.57     62.21 o 
  -6   0   8     1122.38     1042.13     54.01 o 
  -4   0   8      793.40      925.17     45.26 o 
  -2   0   8       56.18       65.75      9.25 o 
   0   0   8     7978.01     7766.38    161.86 o 
   2   0   8     1148.58     1156.08     43.24 o 
   4   0   8     1296.38     1253.72     76.17 o 
   6   0   8     1413.98     1503.26     44.69 o 
   8   0   8      384.33      439.83     42.65 o 
  -7   1   8      208.53      223.81     38.27 o 
  -5   1   8      804.15      832.05     31.81 o 
  -3   1   8      552.01      506.39     12.95 o 
  -1   1   8       15.12        5.91      2.91 o 
   1   1   8      401.58      416.18     31.35 o 
   3   1   8      536.25      517.46     17.59 o 
   5   1   8        5.29        7.64      3.74 o 
   7   1   8      135.69      137.46     20.03 o 
  -8   2   8      121.20      128.74     19.07 o 
  -6   2   8       61.03       53.11     20.80 o 
  -4   2   8      123.27      141.81     14.13 o 
  -2   2   8     1659.79     1716.12     30.34 o 
   0   2   8     1143.28     1146.33     29.12 o 
   2   2   8      389.46      391.39     31.10 o 
   4   2   8     2057.11     2197.95     36.27 o 
   6   2   8      437.01      388.96     15.79 o 
  -7   3   8       22.58        1.92      7.44 o 
  -5   3   8      345.42      328.62     21.32 o 
  -3   3   8     4027.49     4008.81     49.22 o 
  -1   3   8      774.94      748.28     22.37 o 
   1   3   8     2879.90     2786.24     99.67 o 
   3   3   8      910.81      903.42     23.99 o 
   5   3   8      506.15      516.82     15.05 o 
   7   3   8      616.41      716.19     33.13 o 
  -6   4   8       87.31       79.60     13.25 o 
  -4   4   8     1609.72     1539.23     42.40 o 
  -2   4   8        1.31        1.37      2.67 o 
   0   4   8      149.15      174.73     12.35 o 
   2   4   8        1.03       -0.19      3.32 o 
   4   4   8       72.01       61.87      6.03 o 
   6   4   8       77.49       62.14      8.11 o 
  -7   5   8      669.19      675.16     32.82 o 
  -5   5   8       79.59       69.36     11.80 o 
  -3   5   8     3690.53     3646.58     47.32 o 
  -1   5   8     3161.21     3328.07     51.18 o 
   1   5   8      423.26      416.61     21.59 o 
   3   5   8     2309.35     2381.58     44.73 o 
   5   5   8      536.87      523.23     17.80 o 
   7   5   8      506.97      624.25     48.56 o 
  -6   6   8      501.91      542.57     27.25 o 
  -4   6   8        8.65       23.53      5.58 o 
  -2   6   8     4082.17     4012.16     59.37 o 
   0   6   8     1045.70     1050.31     31.83 o 
   2   6   8       42.77       40.52      8.35 o 
   4   6   8      188.32      216.86     12.12 o 
   6   6   8      260.29      257.82     17.72 o 
  -7   7   8       94.69       86.95     16.24 o 
  -5   7   8      656.87      661.04     42.66 o 
  -3   7   8       10.33        7.12      4.30 o 
  -1   7   8      159.09      179.17     11.00 o 
   1   7   8     1881.67     1956.80     98.38 o 
   3   7   8      209.60      185.32     17.35 o 
   5   7   8      139.45      129.16     17.28 o 
  -6   8   8      854.86      926.31     40.07 o 
  -4   8   8      700.86      733.89     24.21 o 
  -2   8   8     1011.47     1081.96     23.75 o 
   0   8   8     4707.94     4916.55     90.50 o 
   2   8   8      199.17      208.27     21.83 o 
   4   8   8      814.90      861.70     24.02 o 
   6   8   8      440.80      438.12     22.22 o 
  -5   9   8        2.36       -0.46      7.24 o 
  -3   9   8      106.00      114.00     19.26 o 
  -1   9   8      808.49      818.47     30.85 o 
   1   9   8        0.76       -1.67      7.45 o 
   3   9   8       63.10       46.29      8.08 o 
   5   9   8        2.14        2.39      4.80 o 
  -4  10   8     1181.39     1303.35     43.42 o 
  -2  10   8      346.79      348.68     17.13 o 
   0  10   8      889.06      955.08     35.27 o 
   2  10   8     1494.16     1446.16     45.48 o 
   4  10   8      379.00      424.16     19.80 o 
  -3  11   8      697.23      672.73     42.92 o 
  -1  11   8       30.30       26.04      8.39 o 
   1  11   8      896.01     1016.67     38.15 o 
   3  11   8      256.18      229.54     20.50 o 
  -2  12   8      296.44      302.53     52.40 o 
   0  12   8       86.13       86.24     19.52 o 
   2  12   8       66.23       54.55     12.07 o 
  -1  13   8      248.49      242.29     21.43 o 
   1  13   8      301.17      267.23     22.69 o 
  -7   1   9      254.18      221.50     45.21 o 
  -5   1   9     1341.79     1278.68     41.12 o 
  -3   1   9      380.64      439.47     13.50 o 
  -1   1   9     5667.33     5495.48     87.14 o 
   1   1   9     3469.48     3321.29     62.31 o 
   3   1   9     2400.99     2376.35     43.53 o 
   5   1   9     1670.78     1690.22     33.11 o 
   7   1   9      153.53      140.46     13.83 o 
  -6   2   9       60.63       78.95     24.65 o 
  -4   2   9      989.09     1029.64     35.09 o 
  -2   2   9      157.36      202.53     12.08 o 
   0   2   9      356.11      339.87     15.78 o 
   2   2   9     1504.07     1384.01     36.77 o 
   4   2   9      581.95      585.09     21.23 o 
   6   2   9      136.60      123.25     10.46 o 
  -7   3   9      745.20      663.77     33.25 o 
  -5   3   9      155.79      127.04     14.99 o 
  -3   3   9      877.88      912.62     23.73 o 
  -1   3   9     1300.14     1303.44     32.74 o 
   1   3   9     2351.40     2340.92     50.50 o 
   3   3   9      742.92      709.59     21.85 o 
   5   3   9      298.21      289.24     13.90 o 
   7   3   9      186.09      172.69     15.48 o 
  -6   4   9      367.84      345.80     23.97 o 
  -4   4   9       89.17       66.43     10.88 o 
  -2   4   9     2021.96     2227.23     46.07 o 
   0   4   9      429.15      473.87     19.80 o 
   2   4   9     3451.91     3438.36     68.11 o 
   4   4   9      683.76      666.31     22.53 o 
   6   4   9      340.97      361.18     16.57 o 
  -7   5   9       80.78       63.19     13.06 o 
  -5   5   9      854.30      842.99     41.13 o 
  -3   5   9       59.45       64.18      7.86 o 
  -1   5   9      867.98      830.69     22.35 o 
   1   5   9        2.71        2.53      4.18 o 
   3   5   9        3.04        2.27      3.54 o 
   5   5   9        9.06        6.33      4.62 o 
   7   5   9        4.45        1.09      8.99 o 
  -6   6   9      282.33      247.99     21.03 o 
  -4   6   9     1141.10     1187.82     38.31 o 
  -2   6   9       97.67       98.63      8.86 o 
   0   6   9     1343.27     1347.28     37.65 o 
   2   6   9     1755.72     1855.67     48.06 o 
   4   6   9      181.12      168.72     13.24 o 
   6   6   9      352.42      332.63     16.44 o 
  -5   7   9      654.54      624.52     41.63 o 
  -3   7   9     1780.30     1967.85     39.62 o 
  -1   7   9     1208.91     1271.05     29.68 o 
   1   7   9      247.14      214.83     16.53 o 
   3   7   9       47.48       64.60      9.41 o 
   5   7   9      103.75       96.20     10.11 o 
  -6   8   9       34.77       21.02     16.18 o 
  -4   8   9      317.70      277.44     51.64 o 
  -2   8   9      746.32      821.33     24.04 o 
   0   8   9        3.43        5.44      5.78 o 
   2   8   9       44.67       44.03      9.26 o 
   4   8   9      157.19      156.51     13.52 o 
  -5   9   9      199.32      179.02     18.75 o 
  -3   9   9      382.43      379.36     22.24 o 
  -1   9   9       14.93        8.82     10.02 o 
   1   9   9      650.73      700.66     35.98 o 
   3   9   9       82.75       75.62     14.90 o 
   5   9   9      293.43      315.12     16.97 o 
  -4  10   9       34.92       34.59     10.24 o 
  -2  10   9       80.04       78.62     12.33 o 
   0  10   9      155.09      117.44     14.71 o 
   2  10   9       88.11       76.81     12.86 o 
   4  10   9        0.28       -0.11      5.66 o 
  -3  11   9      253.04      130.97     54.97 o 
  -1  11   9      560.74      542.24     35.46 o 
   1  11   9      166.68      209.91     21.83 o 
   3  11   9      182.03      150.20     29.02 o 
  -2  12   9      483.68      509.33     27.78 o 
   0  12   9       34.19       41.09     10.90 o 
   2  12   9      305.16      298.53     23.98 o 
  -6   0  10     2972.82     3396.14    114.44 o 
  -4   0  10     1163.35     1240.88     56.59 o 
  -2   0  10      786.34      799.15     34.46 o 
   0   0  10     6528.58     6643.68    149.55 o 
   2   0  10      904.41      742.19     37.55 o 
   4   0  10     1493.20     1571.39     56.61 o 
   6   0  10      530.23      495.52     31.09 o 
  -7   1  10       27.53       19.79     22.09 o 
  -5   1  10      162.83      156.47     16.70 o 
  -3   1  10      466.94      468.50     14.13 o 
  -1   1  10      144.55      102.50      9.62 o 
   1   1  10      840.87      830.21     27.27 o 
   3   1  10      165.06      174.68     14.53 o 
   5   1  10      325.88      333.91     15.42 o 
   7   1  10       44.03       47.12      8.51 o 
  -6   2  10     1241.51     1205.72     44.19 o 
  -4   2  10     1220.03     1261.66     40.92 o 
  -2   2  10     2151.54     2206.43     39.13 o 
   0   2  10       23.50       39.51     14.12 o 
   2   2  10     1177.62     1094.96     47.34 o 
   4   2  10      144.04      119.20     11.35 o 
   6   2  10      110.29      112.24     12.09 o 
  -7   3  10      665.78      623.76     66.82 o 
  -5   3  10      556.69      552.21     27.79 o 
  -3   3  10     1054.32     1130.75     42.54 o 
  -1   3  10     1098.68     1070.70     30.73 o 
   1   3  10       26.58       20.25      6.16 o 
   3   3  10      848.10      883.41     31.09 o 
   5   3  10      366.53      379.90     19.25 o 
   7   3  10      238.55      260.72     20.40 o 
  -6   4  10      245.88      250.69     21.98 o 
  -4   4  10      317.76      308.31     30.57 o 
  -2   4  10       59.66       46.94      6.61 o 
   0   4  10      572.82      542.58     50.38 o 
   2   4  10       48.46       25.98     13.10 o 
   4   4  10       56.99       74.14      9.85 o 
   6   4  10      129.98      163.22     12.57 o 
  -5   5  10      773.12      732.33     32.71 o 
  -3   5  10     3661.06     3801.49     61.71 o 
  -1   5  10      227.74      206.24     12.00 o 
   1   5  10     1251.33     1289.36     38.02 o 
   3   5  10     1569.83     1594.03     44.95 o 
   5   5  10       25.96       11.70      8.74 o 
  -6   6  10      148.58      121.35     17.06 o 
  -4   6  10       24.18       14.53      7.96 o 
  -2   6  10       22.06       17.46      5.45 o 
   0   6  10       49.42       37.68      8.33 o 
   2   6  10       12.17        5.40      8.47 o 
   4   6  10      438.98      438.06     20.41 o 
   6   6  10       42.95       31.55      8.97 o 
  -5   7  10      491.71      477.41     38.54 o 
  -3   7  10      106.93      107.28     10.52 o 
  -1   7  10      672.22      691.06     22.16 o 
   1   7  10      816.80      831.96     72.24 o 
   3   7  10       67.82       71.26     12.13 o 
   5   7  10      113.17       93.24     13.38 o 
  -4   8  10      508.79      577.64     41.63 o 
  -2   8  10       22.25       16.70      6.65 o 
   0   8  10      531.38      547.19     25.62 o 
   2   8  10      330.97      339.30     24.66 o 
   4   8  10      290.41      272.67     17.78 o 
  -5   9  10      281.90      340.62     38.02 o 
  -3   9  10       82.35       70.70     12.09 o 
  -1   9  10      347.40      399.04     22.32 o 
   1   9  10       11.55       14.79      7.24 o 
   3   9  10        0.91       -4.02      5.26 o 
  -4  10  10        3.08        4.11     13.35 o 
  -2  10  10      704.86      692.28     30.84 o 
   0  10  10      733.33      757.77     32.49 o 
   2  10  10       31.30       18.67      8.33 o 
  -3  11  10      142.92      165.92     25.17 o 
  -1  11  10       35.24       42.71     10.23 o 
   1  11  10       10.15        1.62      6.65 o 
  -7   1  11      449.02      440.02     29.94 o 
  -5   1  11     1204.06     1343.45     81.02 o 
  -3   1  11       88.46       96.25      9.56 o 
  -1   1  11     1912.07     1995.96     45.53 o 
   1   1  11      558.95      609.88     24.34 o 
   3   1  11      245.00      265.40     24.66 o 
   5   1  11       47.88       33.78      7.05 o 
  -6   2  11      193.67      139.39     18.28 o 
  -4   2  11     1086.57     1112.38     39.86 o 
  -2   2  11       50.09       62.34      7.54 o 
   0   2  11     2431.54     2261.86     57.22 o 
   2   2  11      292.57      264.50     17.62 o 
   4   2  11      198.56      220.46     17.62 o 
   6   2  11      230.60      238.28     14.94 o 
  -5   3  11        2.52       -2.13      7.16 o 
  -3   3  11      456.72      473.53     18.53 o 
  -1   3  11      142.50      178.23     13.80 o 
   1   3  11      833.68      776.90     28.36 o 
   3   3  11      338.28      299.84     42.65 o 
   5   3  11        0.59        3.29      5.41 o 
  -6   4  11      229.55      206.08     21.40 o 
  -4   4  11      817.10      825.09     33.79 o 
  -2   4  11     4766.17     4716.07     69.82 o 
   0   4  11       40.16       50.86     14.12 o 
   2   4  11      725.02      726.23     28.72 o 
   4   4  11      368.48      364.13     18.84 o 
   6   4  11        7.83       -6.62      6.00 o 
  -5   5  11        4.95       -3.60      7.24 o 
  -3   5  11      398.56      407.28     18.04 o 
  -1   5  11     1160.92     1192.71     35.45 o 
   1   5  11      101.38       93.18     17.46 o 
   3   5  11      135.66      119.16     14.15 o 
   5   5  11        6.34       10.13      6.06 o 
  -6   6  11      121.73      128.17     18.34 o 
  -4   6  11     1974.80     1981.42     54.78 o 
  -2   6  11      378.20      406.88     19.60 o 
   0   6  11      170.46      176.89     22.09 o 
   2   6  11      815.93      858.17     42.93 o 
   4   6  11      161.59      122.40     16.18 o 
  -5   7  11      512.13      493.34     41.63 o 
  -3   7  11     1451.81     1647.26     38.37 o 
  -1   7  11     1766.46     1752.44    124.10 o 
   1   7  11      294.55      312.01     20.87 o 
   3   7  11      512.27      521.63     21.94 o 
   5   7  11      366.75      407.29     22.15 o 
  -4   8  11       32.42       12.33     12.84 o 
  -2   8  11       28.60       20.60     15.41 o 
   0   8  11      209.85      203.70     17.80 o 
   2   8  11       90.13      106.17     14.34 o 
   4   8  11        9.72       10.02      8.72 o 
  -3   9  11      400.18      357.26     29.55 o 
  -1   9  11     1125.50     1141.42     39.64 o 
   1   9  11     1487.80     1487.42     47.30 o 
   3   9  11      245.95      244.72     21.23 o 
  -2  10  11       43.70       19.52     12.84 o 
   0  10  11      105.21       76.89     18.75 o 
   2  10  11        6.09       13.51     11.04 o 
  -1  11  11      886.14     1018.27     39.80 o 
  -6   0  12      871.33      882.73     56.04 o 
  -4   0  12     1906.50     1850.92     77.23 o 
  -2   0  12      169.17      189.05     20.04 o 
   0   0  12     2566.41     2534.69     79.39 o 
   2   0  12     3201.87     3311.34    100.08 o 
   4   0  12      471.68      544.22     38.03 o 
   6   0  12      266.39      247.26     22.53 o 
  -5   1  12     1079.44     1109.55     42.91 o 
  -3   1  12        4.51        1.61      6.16 o 
  -1   1  12        1.76        0.26      4.36 o 
   1   1  12     1713.24     1666.87     44.60 o 
   3   1  12       50.47       62.23     11.07 o 
   5   1  12        0.75       -1.64      5.41 o 
  -6   2  12     1490.93     1563.78     54.02 o 
  -4   2  12       31.51       32.81     17.98 o 
  -2   2  12     1148.70     1080.71     27.88 o 
   0   2  12     1736.60     1687.24     56.12 o 
   2   2  12      288.71      252.56     17.96 o 
   4   2  12     1079.11     1157.54     40.00 o 
   6   2  12      162.83      146.85     16.33 o 
  -5   3  12      264.09      241.88     21.42 o 
  -3   3  12     2142.51     2176.68     45.11 o 
  -1   3  12      365.54      387.21     24.15 o 
   1   3  12     1887.97     1929.10     49.88 o 
   3   3  12     1370.43     1461.12    167.21 o 
   5   3  12       50.78       36.76     10.34 o 
  -6   4  12       32.96       22.73     10.27 o 
  -4   4  12        5.71       -0.67      6.71 o 
  -2   4  12      563.30      551.13     19.80 o 
   0   4  12        4.30        7.82      5.62 o 
   2   4  12       21.83       16.18      7.26 o 
   4   4  12      217.81      221.40     19.24 o 
  -5   5  12      761.50      832.94     37.43 o 
  -3   5  12     1273.12     1352.28     34.67 o 
  -1   5  12     2404.21     2327.26     54.81 o 
   1   5  12      661.36      718.42     29.61 o 
   3   5  12      873.46      850.60     33.98 o 
   5   5  12      350.26      292.10     19.30 o 
  -4   6  12        1.39       -1.35      6.87 o 
  -2   6  12     1128.46     1184.72     30.99 o 
   0   6  12      255.18      269.39     18.89 o 
   2   6  12       40.82       37.15     11.30 o 
   4   6  12      222.59      209.43     19.78 o 
  -3   7  12     1638.00     1802.50     42.14 o 
  -1   7  12       47.51       47.32      8.35 o 
   1   7  12      924.29      923.98     35.41 o 
   3   7  12       70.83       75.80     13.22 o 
  -4   8  12     1008.19     1194.44     63.76 o 
  -2   8  12      558.18      506.74     37.00 o 
   0   8  12     1494.03     1650.13     49.46 o 
   2   8  12      233.86      222.18     20.33 o 
  -3   9  12        2.63        3.08      9.76 o 
  -1   9  12       24.56       33.14      9.79 o 
   1   9  12        2.79        2.25      6.71 o 
   0  10  12      498.40      509.34     28.51 o 
  -5   1  13     1536.83     1539.70     53.11 o 
  -3   1  13     1770.81     1741.16     52.77 o 
  -1   1  13     1749.76     1679.67     44.41 o 
   1   1  13     1615.61     1608.91     45.67 o 
   3   1  13     1464.01     1539.68     47.29 o 
   5   1  13      983.52     1039.39     40.53 o 
  -4   2  13     1886.86     1948.11     57.87 o 
  -2   2  13      283.47      267.08     15.05 o 
   0   2  13      209.82      200.83     15.98 o 
   2   2  13      697.84      782.21     31.62 o 
   4   2  13      323.35      329.86     23.07 o 
  -5   3  13      364.71      306.48     24.89 o 
  -3   3  13       27.64       27.69      9.58 o 
  -1   3  13     2675.31     2509.20     57.55 o 
   1   3  13      250.51      235.99     18.15 o 
   3   3  13      508.03      545.35     27.42 o 
   5   3  13      299.23      292.68     41.87 o 
  -4   4  13     1253.28     1262.44     45.92 o 
  -2   4  13     2317.55     2347.62     49.13 o 
   0   4  13      466.86      443.78     23.07 o 
   2   4  13     1148.19     1223.06     41.44 o 
   4   4  13      584.55      573.09     29.60 o 
  -3   5  13       61.06       50.66     14.64 o 
  -1   5  13      120.98      106.12     13.06 o 
   1   5  13      400.15      435.84     25.09 o 
   3   5  13        2.47        5.14      7.02 o 
  -4   6  13     1012.97     1030.49     41.24 o 
  -2   6  13      533.28      581.33     28.23 o 
   0   6  13     1448.93     1421.67     69.72 o 
   2   6  13      653.94      641.04     30.50 o 
   4   6  13      122.25       90.18     14.99 o 
  -3   7  13      753.81      871.82     31.74 o 
  -1   7  13      186.93      157.46     13.46 o 
   1   7  13      332.77      369.20     23.97 o 
   3   7  13       24.06       -3.16     14.38 o 
  -2   8  13      205.29      198.29     26.71 o 
   0   8  13       44.57       41.83     10.46 o 
   2   8  13      309.04      299.71     23.61 o 
  -1   9  13     1177.89     1320.93     45.07 o 
  -4   0  14      583.98      432.74     40.60 o 
  -2   0  14     1400.96     1312.46     55.56 o 
   0   0  14     1192.74     1089.43     52.47 o 
   2   0  14      858.88      839.58     48.33 o 
   4   0  14       92.03       32.87     14.90 o 
  -5   1  14       12.87       25.88     11.80 o 
  -3   1  14      257.56      204.53     39.30 o 
  -1   1  14       42.69       40.05      9.42 o 
   1   1  14      369.19      340.08     22.15 o 
   3   1  14        0.29       -2.25      4.68 o 
  -4   2  14      123.06       92.33     15.97 o 
  -2   2  14      742.10      728.53     24.77 o 
   0   2  14     1406.54     1459.05     44.02 o 
   2   2  14       17.18        8.33     12.33 o 
   4   2  14      416.15      484.31     48.04 o 
  -3   3  14      924.67      859.16     37.99 o 
  -1   3  14      749.21      675.91     28.35 o 
   1   3  14      633.28      669.44     58.85 o 
   3   3  14      462.51      455.41     28.52 o 
  -4   4  14        0.93        3.66      8.14 o 
  -2   4  14       54.72       41.25     10.15 o 
   0   4  14       30.88       12.87      6.87 o 
   2   4  14      127.28       95.23     22.09 o 
  -3   5  14      938.92      983.61     40.87 o 
  -1   5  14      640.90      662.08     24.36 o 
   1   5  14      784.47      665.63     30.90 o 
   3   5  14      502.64      418.79     31.09 o 
  -2   6  14      615.19      717.01     32.49 o 
   0   6  14      185.69      143.58     29.02 o 
   2   6  14      216.26      260.41     22.15 o 
  -1   7  14        5.56       -3.07      6.35 o 
   1   7  14      467.01      475.04     41.37 o 
  -3   1  15      154.30      125.93     18.88 o 
  -1   1  15      459.07      420.74     23.78 o 
   1   1  15      481.53      451.10     27.75 o 
   3   1  15      292.34      228.62     21.06 o 
  -2   2  15       44.43       21.28      8.63 o 
   0   2  15       94.38       62.27     18.49 o 
   2   2  15      651.69      722.78     37.26 o 
  -3   3  15       47.86       42.79     13.22 o 
  -1   3  15      473.00      536.79     26.69 o 
   1   3  15        0.73       12.96      7.80 o 
  -2   4  15      210.90      135.43     17.47 o 
   0   4  15      523.78      487.63     25.79 o 
   2   4  15      444.86      406.46     29.03 o 
  -1   5  15       32.62       25.56      7.25 o 
   1   5  15        6.38       -7.34      6.14 o 
   0   0  16      375.75      338.60     33.40 o 
  -1   1  16        0.89       -2.81      7.19 o 
   1   1  16        4.66        3.17      7.39 o 
   0   2  16       64.72       46.94     12.16 o 
                                                 
